# Supplementary material for: PICRUSt2-SC: an update to the reference database used for functional prediction within PICRUSt2
Source: Bioinformatics. 2025 Apr 28;41(5):btaf269. doi: 10.1093/bioinformatics/btaf269 (PMC12089645; doi:10.1093/bioinformatics/btaf269)
Supplement: btaf269_Supplementary_Data [file btaf269_supplementary_data.zip]

Archive with 1 entries (1 files):
- PICRUSt2 supplementary information R1.pdf
